# Supplementary material for: Functional NK Cell Activation by Ovalbumin Immunization with a Monophosphoryl Lipid A and Poly I:C Combination Adjuvant Promoted Dendritic Cell Maturation
Source: Vaccines (Basel). 2021 Sep 23;9(10):1061. doi: 10.3390/vaccines9101061 (PMC8540815; doi:10.3390/vaccines9101061)
Supplement: Supplementary file 1 [file vaccines-09-01061-s001.zip]

Archive with 1 entries (1 files):
- vaccines-1365424-supplementary.pdf
